# Supplementary material for: Firocoxib as a Potential Neoadjuvant Treatment in Canine Patients with Triple-Negative Mammary Gland Tumors
Source: Animals (Basel). 2022 Dec 23;13(1):60. doi: 10.3390/ani13010060 (PMC9817520; doi:10.3390/ani13010060)
Supplement: Supplementary file 1 [file animals-13-00060-s001.zip]

Archive with 1 entries (1 files):
- animals-2065723-supplementary.pdf
